# Supplementary material for: Redox-Active Water-Soluble Low-Weight and Polymer-Based Anolytes Containing Tetrazine Groups: Synthesis and Electrochemical Characterization
Source: Polymers (Basel). 2024 Dec 29;17(1):60. doi: 10.3390/polym17010060 (PMC11722628; doi:10.3390/polym17010060)
Supplement: Supplementary file 1 [file polymers-17-00060-s001.zip]

Archive with 1 entries (1 files):
- polymers-3396721-supplementary.pdf
